# Supplementary material for: Supplementary Effects of Allium hookeri Extract on Glucose Tolerance in Prediabetic Subjects and C57BL/KsJ-db/db Mice
Source: Pharmaceuticals (Basel). 2023 Sep 27;16(10):1364. doi: 10.3390/ph16101364 (PMC10610268; doi:10.3390/ph16101364)
Supplement: Supplementary file 1 [file pharmaceuticals-16-01364-s001.zip]

Archive with 1 entries (1 files):
- pharmaceuticals-2582021-supplementary.pdf
